# Supplementary material for: Procedural Outcome and 1-Year Follow-Up of Young Patients Undergoing Implantable Cardioverter–Defibrillator Implantation—Insights from the German DEVICE I+II Registry
Source: J Clin Med. 2024 Jun 30;13(13):3858. doi: 10.3390/jcm13133858 (PMC11242717; doi:10.3390/jcm13133858)
Supplement: Supplementary file 1 [file jcm-13-03858-s001.zip]

Archive with 1 entries (1 files):
- jcm-2988419-supplementary.pdf
